# Supplementary material for: Mg2+ Ions Regulating 3WJ-PRNA to Construct Controllable RNA Nanoparticle Drug Delivery Platforms
Source: Pharmaceutics. 2022 Jul 6;14(7):1413. doi: 10.3390/pharmaceutics14071413 (PMC9320661; doi:10.3390/pharmaceutics14071413)
Supplement: Supplementary file 1 [file pharmaceutics-14-01413-s001.zip]

Archive with 1 entries (1 files):
- pharmaceutics-1738143-supplementary.pdf
